# Supplementary material for: Assessment of Oxidative Stress-Induced Oral Epithelial Toxicity
Source: Biomolecules. 2023 Aug 11;13(8):1239. doi: 10.3390/biom13081239 (PMC10452318; doi:10.3390/biom13081239)
Supplement: Supplementary file 1 [file biomolecules-13-01239-s001.zip]

Archive with 1 entries (1 files):
- biomolecules-2503139-supplementary.pdf
